# Supplementary material for: Genetic Diversity and Epidemic Types of Porcine Reproductive and Respiratory Syndrome (PRRS) Virus in Japan from 2018 to 2020
Source: Epidemiologia (Basel). 2022 Jun 3;3(2):285–96. doi: 10.3390/epidemiologia3020022 (PMC9620939; doi:10.3390/epidemiologia3020022)
Supplement: Supplementary file 1 [file epidemiologia-03-00022-s001.zip]

Archive with 1 entries (1 files):
- epidemiologia-1695267-supplementary.pdf
